# Supplementary material for: MPL36, a major plasminogen (PLG) receptor in pathogenic Leptospira, has an essential role during infection
Source: PLoS Pathog. 2023 Jul 24;19(7):e1011313. doi: 10.1371/journal.ppat.1011313 (PMC10399853; doi:10.1371/journal.ppat.1011313)
Supplement: S1 Table — (XLSX) [file ppat.1011313.s006.xlsx]

## Sheet: S1 Table
Primer	Sequence (5’- 3’)a
aa41-305F	GGATCCAAACGAAGCGTCAGCGCT
aa41-305R	CCATGGTTACAACGATTCCGCCTCAGTT
aa41-235F	GGATCCAAACGAAGCGTCAGCGCT
aa41-235R	CCATGGTTATTGATAATCCGATTTTTGAGGA
mpL36F	GGGGTACCAGTTCTGTTTTATCATCCTT
mpL36R	GGGGTACCTTATTTTTTCGGAATGAAAC
a Restriction sites are underlined
