# Supplementary material for: MPL36, a major plasminogen (PLG) receptor in pathogenic Leptospira, has an essential role during infection
Source: PLoS Pathog. 2023 Jul 24;19(7):e1011313. doi: 10.1371/journal.ppat.1011313 (PMC10399853; doi:10.1371/journal.ppat.1011313)
Supplement: S2 Table — (XLSX) [file ppat.1011313.s007.xlsx]

## Sheet: S2 Table
Challenge Strain	na	Route	Lethalityb	Median days for death (range)	Renal colonizationc
Manilae WT	4, 4	IP	2023-08-08	4 (3-5)	Yes
Manilae Dmpl36			0/8	-	No
Manilae Dmpl36+			2023-08-08	4 (4-6)	Yes
Manilae WT	4, 4	CJ	2023-08-08	9 (8-9)	Yes
Manilae Dmpl36			0/8	-	No
Manilae Dmpl36+			2023-08-08	9 (9-11)	Yes
a Number of animals per experiment. Two independent experiments.
b Number of hamsters died/total number of hamsters.
c Determined by qPCR at the moment of death or after euthanasia of survivors after 21 days.
